# Supplementary material for: Role of CaMKIIa reticular neurons of caudal medulla in control of posture
Source: Commun Biol. 2025 Oct 14;8:1469. doi: 10.1038/s42003-025-08967-z (PMC12521512; doi:10.1038/s42003-025-08967-z)
Supplement: Supplementary file 3 — Supplementary Data 1 [file 42003_2025_8967_MOESM3_ESM.xlsx]

## Sheet: Cover
Source Data file: Role of CaMKIIa reticular neurons of caudal medulla in control of posture Pavel V. Zelenin, Vladimir F. Lyalka, Shih-Hsin Chang, Francois Lallemend, Tatiana G. Deliagina, and Li-Ju Hsu

## Sheet: Fig. 1C
		% Max	Grid-1	Grid-2	Grid-3	Grid-4	Grid-5	Grid-6	Grid-7	Grid-8	Grid-9	Grid-10	Grid-11	Grid-12	Grid-13	Grid-14	Grid-15	Grid-16	Grid-17	Grid-18	Grid-19	Grid-20	Grid-21	Grid-22	Grid-23	Grid-24	Grid-25	Grid-26	Grid-27	Grid-28	Grid-29	Grid-30	Grid-31	Grid-32	Grid-33	Grid-34	Grid-35	Grid-36	Grid-37	Grid-38	Grid-39	Grid-40	Grid-41	Grid-42	Grid-43	Grid-44	Grid-45	Grid-46	Grid-47
		M1	0	0	0	0	0	0.000385996	0.000192998	0	0	0	0	0	0	0	0	0	0	0	0	0	0	0	0	0	0.000293071	0.00102217	0.000192998	0	0	0	0	0	0	0	0	0	0	0	0	0	0	0	0	0	0.00258045	0.00612589	0.00062903
		M2	0	0	0	0.00159544	0	0.000232787	0.0106628	0.0217059	0.0332147	0.030319	0.0319145	0.0399257	0.0342991	0.0411975	0.027219	0.02463	0.00941366	0.0108785	0.000885725	0	0	0	0	3.9744e-05	0.00454218	0.00282183	0.0122071	0.026004	0.0558517	0.0677466	0.0277811	0.0285192	0.0382735	0.0492429	0.0630113	0.0582307	0.0541484	0.0189749	0.0110829	0.00102199	0	0	0.0014535	0	0.000113554	0.0174987	0.0311423
		M3	0	0	4.31001e-05	0.000387901	0.000939582	0.000568921	0.000249981	0.00132748	0.00687878	0.0221104	0.0271703	0.0390746	0.0308252	0.00414623	0.00567197	0.00316355	0.00496513	0.0078787	0	0	0	0	1.724e-05	0.000215501	0.00012068	0.00101716	0.001293	0.00537889	0.0211708	0.0298684	0.0456258	0.0502892	0.0537717	0.0492807	0.0209725	0.00717186	0.00275841	0.00113784	0.000818902	0	0	0	0.00013792	0.000706842	0.0014654	0.0157143	0.0235327
		M4	0	0	0	0	0	0	0.000269315	0.00294933	0.00840132	0.01229	0.00755396	0.0084473	0.023726	0.0209146	0.013006	0.000578042	0	0	0	0	0	0	0	0.000400688	0	0.0077773	0.0126907	0.01631	0.025112	0.00978731	0.00603003	0.0248164	0.0620673	0.12156	0.146087	0.0537251	0.00138599	0	0	0	0	0	0	0.00129403	0	0.00304129	0.0354182
		M5	0	0	0	0.000575936	0.0109864	0	0.00435443	0.0824374	0.0053056	0.0043108	0.000767915	0.000296694	0	1.74526e-05	0.000575936	0	0	0	0	0	0	0	0.00063702	0.00744354	0.00290586	0.00138748	0.0269468	0.0778038	0.00554121	0.0071992	0.00223393	0	1.74526e-05	0	1.74526e-05	0	0	0	0	0	0	0.00115187	0.0155154	0.00187616	0.0125659	0.0235872	0.0126881
		M6	0	0	0	0	0	0	0	0	0	0	0	0	0	0	0	0	0	0	0	0	0	0	0	0	0	0	0	0	0	0	0	0	0	0	0	0	0	0	0	0	0	0	0	0	0	0	0
		M7	0	0	0	0	0	0.0155565	0.128728	0.162092	0.248886	0.185319	0.206511	0.189361	0.190216	0.102522	0.0143321	0	0.0006932	0	0	0	0	0	0	0	4.5013e-05	0.115503	0.1705	0.202757	0.230188	0.226307	0.257501	0.204098	0.21753	0.173597	0.0974532	0.0037991	0	0	0	0	0	0	0	0.00306088	0.119014	0.216017	0.249048
		M8	0	0	0	0	0.00131633	0.00124581	0.00131633	0.0175745	0.0217664	0.010272	0	0	0	0	0.001332	0	0	0	0	0	0	0	0	0	0	0	0	0	0	0.00028207	0.0642962	0.000336917	0.000125364	0	0	0	0	0	0	0	0	0	3.91764e-05	0	0	0	0
		M9	0.0329926	0.000275257	0.00272198	0.00655264	0.022334	0.0268758	0.0204607	0.0281374	0.0296971	0.049271	0.0451803	0.0485293	0.0243908	0.0571999	0.0601283	0.0187633	0.00315781	0.010735	0.0146192	0.00165919	0	0.0171118	0.00653735	0.0218141	0.0298195	0.0423207	0.0460673	0.0524823	0.0565729	0.0341548	0.0440411	0.059853	0.0410362	0.0938855	0.0545085	0.0180828	0.00321133	0.0305	0.0143363	0.00545926	0.000535221	0.00899937	0.0535604	0.0843815	0.0839839	0.0934879	0.0543403
		M10	0	0	0	0	0	0	0	0	0	0	0	0	0	0	0	0	0	0	0	0	0	0	0	0	0	3.8158e-05	0	0	0	0	0	0	0	0	0	0	0	0	0	0	0	0	0	0.000343422	1.52632e-05	0	0
		M11	0	0	0	0	0.0098431	0	0	0	0	0	0	0	1.72233e-05	0	0	0	0	0	0	0	0	0	0	0	0	0	0.000249737	0	0.000249737	0.000465028	9.4728e-05	0	0	0	0	0	0	0	0	0	0	0	0	0.00614871	0	0	0.00115396
		M12	0	0	0	0	0.000367872	0.0671027	0.0773622	0.0974998	0.0750187	0.0882621	0.0682744	0.0513795	0.0194972	0.00930581	0.000272498	0	0	0	0	0	0	0	0	0	0.00166224	0.0794332	0.0802098	0.0969548	0.0823353	0.0799237	0.042973	0.0724845	0.0650726	0.0425097	0.0127938	0.00411472	0	9.53743e-05	0	0	0	0	0.0069487	0.0464609	0.0600313	0.0718305	0.0962055
		M13	0	0	0	0	0	0	0	0	0	0	0	0	0	0	0	0	0	0	0	0	0	0	0	0.000127264	0	0	7.07024e-05	0	0	0	0	0	9.89833e-05	0	0	0	0	0	0	0	0	0	0	0	0	0	0.000452495
[truncated: 453 more columns]

## Sheet: Fig. 2B
		Angle	Head tilt		Trunk tilt
			Control	Activation	Control	Activation
		M1	-0.2668	-25.3314	-2.88759	-39.0305
		M2	-4.6275	-14.2887	5.3456	-22.155
		M3	-11.891	-47.421	-2.36603	-21.944
		M4	-2.63398	-26.3891	0.446735	-36.735
		M5	-1.98066	-44.2597	2.6558	-36.8248
		M6	-6.85465	-33.5877	-1.4245	-41.7425
		M7	-0.0827442	-16.0711	3.07549	-19.483

## Sheet: Fig. 2C
		I-E/F	Control	Activation
		M1	-0.0198956	0.208127
		M2	-0.0620946	0.210273
		M3	0.0201841	0.234207
		M4	-0.000704103	0.315634
		M5	0.00126917	0.287161
		M6	0.00355238	0.352478
		M7	0.019259	0.100449

## Sheet: Fig. 2E
		Angle	Head tilt		Trunk tilt
			Control	Inactivation	Control	Inactivation
		M1	2.67999	-3.69178	6.33722	-3.69178
		M2	2.01551	4.27303	9.08484	4.27303
		M3	-2.28284	-1.74431	11.0316	-1.74431
		M4	-6.06919	0	10.5188	0
		M5	-5.47099	-5.78183	-0.549023	-5.78183
		M6	3.82368	-2	26.1317	-2

## Sheet: Fig. 2F
		I-E/F	Control	Inactivation
		M1	0.0202558	-0.132388
		M2	-0.0231726	-0.0724775
		M3	-0.000363469	-0.0527611
		M4	-0.00879454	-0.0824431
		M5	0.0469346	0.0416163
		M6	0.00744557	-0.0891057

## Sheet: Fig. 2H
			Limb lateral position	Forlimbs				Hindlimbs
				ipsi		contra		ipsi		contra
				control	Activation	control	Activation	control	Activation	control	Activation
			M1	0.447714	-0.091645	0.514514	1.13973	-0.906544	-0.497691	0.745636	1.61783
			M2	0.525464	0.907125	0.787217	1.08745	-1.04538	-1.02497	1.11286	1.61592
			M3	0.921819	0.261551	0.778855	1.22672	-1.27141	-0.653518	1.42643	1.9761
			M4	0.804298	-0.17075	0.665651	1.45855	-1.09386	-0.515062	1.04729	2.56606
			M5	0.68001	-0.0962355	0.694219	1.77855	-1.3078	-1.41657	1.25621	2.01387
			M6	0.585379	0.435162	0.745873	1.62568	-0.965029	-0.712535	0.99928	2.58523
			M7	0.525662	-0.0962355	0.711592	1.77855	-0.82499	-1.41657	1.08199	2.01387

## Sheet: Fig. 2I
			Limb lateral position	Forlimbs				Hindlimbs
				ipsi		contra		ipsi		contra
				control	Inactivation	control	Inactivation	control	Inactivation	control	Inactivation
			M1	-0.654764	-1.0235	0.600086	0.161593	-1.01335	-1.64947	1.10069	0.886446
			M2	-0.893382	-1.05458	1.01364	0.472543	-1.2221	-1.47643	1.23873	1.30086
			M3	-0.790553	-1.12204	0.68936	0.142551	-1.12262	-1.44365	1.01354	0.770626
			M4	-0.890958	-0.92556	0.586567	0.474335	-1.14295	-1.67234	1.23362	0.979394
			M5	-0.813284	-0.610584	0.630195	1.21533	-1.32013	-1.24498	1.28007	1.18306
			M6	-0.724089	-1.33031	0.685211	-0.110096	-0.788881	-1.69365	0.949384	0.821751

## Sheet: Fig. 2J
			I-AB/AD	Forelimbs		Hindlimbs
				Control	Activation	Control	Activation
			M1	0.0690284	1.25297	-0.0992501	0.546494
			M2	0.191335	0.082374	0.0284674	0.22019
			M3	-0.0783606	1.02654	0.0568254	0.53311
			M4	-0.0514766	1.45981	-0.0274937	0.665519
			M5	0.0208551	1.18544	-0.0174631	0.191912
			M6	0.157787	0.577314	0.0170318	0.685437
			M7	0.147694	0.888763	0.141238	0.386541

## Sheet: Fig. 2K
			I-AB/AD	Forelimbs		Hindlimbs
				Control	Inactivation	Control	Inactivation
			M1	-0.0300136	-1.18736	0.0494925	-0.315369
			M2	0.0707085	-0.373313	0.00944647	-0.0710628
			M3	-0.0559003	-1.75315	-0.0438208	-0.312111
			M4	-0.213259	-0.302135	0.035325	-0.260306
			M5	-0.127617	-0.123997	-0.0236891	-0.148599
			M6	0.19722	1.35472	0.0123893	0.335713

[truncated: 26 more sheets: Fig. 3D, Fig. 3E, Fi.g 3G, Fig. 3H, Fig. 3J, Fig. 3K, Fig. 4D, Fig. 4E, Fig. 4F, Fig. 4G, Fig. 5B, Fig. 5C, Fig. 5D, Fig. 5E, Fig. 6C, Fig. 6F, Fig. 6G, Fig. 6H, Fig. 8C, Fig. 8D …]
